# Supplementary material for: Effect of Genotype, Year, and Their Interaction on the Accumulation of Bioactive Compounds and the Antioxidant Activity in Industrial Hemp (Cannabis sativa L.) Inflorescences
Source: Int J Mol Sci. 2023 May 18;24(10):8969. doi: 10.3390/ijms24108969 (PMC10219208; doi:10.3390/ijms24108969)
Supplement: Supplementary file 1 [file ijms-24-08969-s001.zip]

Archive with 3 entries (3 files):
- Supplementary material/Table S1.pdf
- Supplementary material/Table S2.pdf
- Supplementary material/Table S3.pdf
